# Supplementary material for: A Comparison of Norepinephrine versus Phenylephrine to Prevent Hypotension after Spinal Anesthesia for Cesarean Section: Systematic Review and Meta-Analysis
Source: J Pers Med. 2024 Jul 29;14(8):803. doi: 10.3390/jpm14080803 (PMC11355940; doi:10.3390/jpm14080803)
Supplement: Supplementary file 1 [file jpm-14-00803-s001.zip]

Archive with 1 entries (1 files):
- jpm-3096662-supplementary.pdf
